# Supplementary material for: Atypical cortical networks in children at high-genetic risk of psychiatric and neurodevelopmental disorders
Source: Neuropsychopharmacology. Author manuscript; Available in PMC 2024 Jan 1. (PMC7615386; doi:10.1038/s41386-023-01628-x)
Supplement: Table S2 [file EMS190338-supplement-Table_S2.xlsx]

## Sheet: Sheet1
	AAL ROI Name	Maximum Effect Size	P Value
Alpha band
	Parietal_Sup_L	-0.67	1e-05
	Occipital_Sup_R	-0.61	4e-05
	Precuneus_L	-0.6	6e-05
	Parietal_Sup_R	-0.51	0.00044
	Occipital_Sup_L	-0.47	0.00123
	Cuneus_R	-0.46	0.00148
Beta band
	Occipital_Mid_L	-0.82	0
	Cuneus_L	-0.72	0
	Occipital_Sup_L	-0.66	2e-05
	Calcarine_L	-0.66	2e-05
	Cuneus_R	-0.61	4e-05
	Occipital_Inf_L	-0.61	5e-05
	Precuneus_L	-0.57	0.00015
	Parietal_Sup_L	-0.57	0.00012
	Occipital_Mid_R	-0.53	0.00029
	Calcarine_R	-0.51	0.00056
	Lingual_L	-0.5	0.00043
	Angular_L	-0.49	0.00114
	Lingual_R	-0.47	0.00074
	Occipital_Inf_R	-0.47	0.00081
Delta band
	Frontal_Mid_Orb_L	-0.53	0.00031
	Temporal_Pole_Sup R	-0.48	0.00113
Gamma band (40-60Hz)
	Frontal_Inf_Orb_L	0.5	0.00075
	Frontal_Mid_R	0.46	0.00137
	Calcarine_L	-0.44	0.00162
Gamma band (60-90 Hz)
	Frontal_Inf_Orb_R	0.57	0.0001
	Frontal_Mid_L	0.51	0.00046
	Frontal_Inf_Tri_L	0.5	0.00056
	Frontal_Inf_Tri_R	0.5	0.00053
	Frontal_Mid_R	0.5	0.00055
	Rolandic_Oper_R	0.48	0.00087
	Precentral_R	0.47	0.00104
	Lingual_L	-0.46	0.00134
	Temporal_Inf_L	-0.45	0.00145
	Temporal_Mid_R	-0.44	0.00151
