# Supplementary material for: Atypical cortical networks in children at high-genetic risk of psychiatric and neurodevelopmental disorders
Source: Neuropsychopharmacology. Author manuscript; Available in PMC 2024 Jan 1. (PMC7615386; doi:10.1038/s41386-023-01628-x)
Supplement: Table S3 [file EMS190338-supplement-Table_S3.xlsx]

## Sheet: Sheet1
	AAL Edge Name	Effect Size	P Value
Alpha band
	Occipital_Sup_L <> Occipital_Sup_R	-0.69	1e-05
	Precuneus_L <> Precuneus_R	-0.56	0.00016
	Occipital_Sup_L <> Precuneus_R	-0.52	0.00035
	Calcarine_L <> Occipital_Mid_L	-0.5	0.00069
	Lingual_R <> Occipital_Sup_R	-0.49	0.00112
	Precuneus_R <> Paracentral_Lobule_R	-0.48	0.00075
	Parietal_Sup_R <> Precuneus_R	-0.48	0.00109
	Cuneus_R <> Occipital_Sup_R	-0.47	0.00094
	Cuneus_L <> Parietal_Sup_L	-0.47	0.00157
	Calcarine_R <> Occipital_Sup_L	-0.46	0.00153
	Parietal_Sup_L <> Precuneus_L	-0.43	0.00225
Beta band
	Lingual_R <> Occipital_Mid_L	-0.5	0.00048
	Calcarine_R <> Occipital_Sup_L	-0.48	0.0008
